# Supplementary material for: The Dream Catcher experiment: blinded analyses failed to detect markers of dreaming consciousness in EEG spectral power
Source: Neurosci Conscious. 2020 Jul 15;2020(1):niaa006. doi: 10.1093/nc/niaa006 (PMC7362719; doi:10.1093/nc/niaa006)
Supplement: niaa006_Supplementary_Data [file niaa006_supplementary_data.zip]

Archive with 8 entries (8 files):
- DreamCatcher_SupplementaryDocument1_WW_20200310.pdf
- DreamCatcher_SupplementaryDocument2_WW_20200310.pdf
- DreamCatcher_SupplementaryDocument3_WW_20200310.pdf
- DreamCatcher_SupplementaryDocument4_WW_20200310.pdf
- DreamCatcher_SupplementaryDocument5_WW_20200310.pdf
- DreamCatcher_SupplementaryDocument6_WW_20200310.pdf
- DreamCatcher_SupplementaryDocument7_WW_20200310.pdf
- DreamCatcher_SupplementaryDocument8_WW_20200310.pdf
